# Supplementary material for: Endothelial-Derived APT1-Mediated Macrophage-Endothelial Cell Interactions Participate in the Development of Atherosclerosis by Regulating the Ras/MAPK Signaling Pathway
Source: Life (Basel). 2022 Apr 7;12(4):551. doi: 10.3390/life12040551 (PMC9026782; doi:10.3390/life12040551)
Supplement: Supplementary file 1 [file life-12-00551-s001.zip]

Archive with 2 entries (2 files):
- Table S1.xls
- Table S2.pdf
