# Supplementary material for: Endothelial-Derived APT1-Mediated Macrophage-Endothelial Cell Interactions Participate in the Development of Atherosclerosis by Regulating the Ras/MAPK Signaling Pathway
Source: Life (Basel). 2022 Apr 7;12(4):551. doi: 10.3390/life12040551 (PMC9026782; doi:10.3390/life12040551)
Supplement: Supplementary file 1 [file life-12-00551-s001.zip › Table S1.xls]

## Sheet: supplemental document 2
microT	miRDB	TargetScan Human
hsa-miR-944	hsa-miR-10527-5p	hsa-miR-23b-3p
hsa-miR-9-3p	hsa-miR-889-3p	hsa-miR-6509-3p
hsa-miR-889-3p	hsa-miR-885-5p	hsa-miR-23c
hsa-miR-885-5p	hsa-miR-7978	hsa-miR-23a-3p
hsa-miR-8075	hsa-miR-7973	hsa-miR-138-5p
hsa-miR-8060	hsa-miR-7853-5p	hsa-miR-135b-5p
hsa-miR-7978	hsa-miR-7851-3p	hsa-miR-135a-5p
hsa-miR-7973	hsa-miR-6895-5p	hsa-miR-130a-5p
hsa-miR-7856-5p	hsa-miR-6871-3p
hsa-miR-7853-5p	hsa-miR-654-3p
hsa-miR-7851-3p	hsa-miR-6508-3p
hsa-miR-767-3p	hsa-miR-6505-5p
hsa-miR-6895-5p	hsa-miR-6083
hsa-miR-6871-3p	hsa-miR-607
hsa-miR-6860	hsa-miR-590-3p
hsa-miR-6831-3p	hsa-miR-580-3p
hsa-miR-6815-3p	hsa-miR-578
hsa-miR-6807-3p	hsa-miR-5694
hsa-miR-6801-5p	hsa-miR-5692a
hsa-miR-6758-3p	hsa-miR-5682
hsa-miR-6742-3p	hsa-miR-5680
hsa-miR-660-5p	hsa-miR-5591-3p
hsa-miR-656-3p	hsa-miR-5590-5p
hsa-miR-654-3p	hsa-miR-548x-5p
hsa-miR-6508-3p	hsa-miR-548j-5p
hsa-miR-6505-5p	hsa-miR-548i
hsa-miR-6504-3p	hsa-miR-548g-5p
hsa-miR-628-5p	hsa-miR-548f-5p
hsa-miR-6124	hsa-miR-548c-3p
hsa-miR-6083	hsa-miR-548aw
hsa-miR-607	hsa-miR-548aj-5p
hsa-miR-605-5p	hsa-miR-539-5p
hsa-miR-590-3p	hsa-miR-527
hsa-miR-589-5p	hsa-miR-513c-3p
hsa-miR-589-3p	hsa-miR-5011-3p
hsa-miR-587	hsa-miR-4795-3p
hsa-miR-582-5p	hsa-miR-4784
hsa-miR-580-3p	hsa-miR-4742-3p
hsa-miR-570-5p	hsa-miR-4729
hsa-miR-5694	hsa-miR-4709-3p
hsa-miR-5692c	hsa-miR-4689
hsa-miR-5692b	hsa-miR-4668-5p
hsa-miR-5692a	hsa-miR-4666a-5p
hsa-miR-5689	hsa-miR-450b-5p
hsa-miR-5682	hsa-miR-4456
hsa-miR-5680	hsa-miR-4282
hsa-miR-5591-3p	hsa-miR-3924
hsa-miR-5590-5p	hsa-miR-3922-5p
hsa-miR-5590-3p	hsa-miR-3674
hsa-miR-5584-5p	hsa-miR-3671
hsa-miR-5580-3p	hsa-miR-3662
hsa-miR-552-5p	hsa-miR-3613-3p
hsa-miR-548z	hsa-miR-3606-3p
hsa-miR-548x-5p	hsa-miR-340-5p
hsa-miR-548x-3p	hsa-miR-3150b-3p
hsa-miR-548q	hsa-miR-3133
hsa-miR-548p	hsa-miR-3121-3p
hsa-miR-548j-3p	hsa-miR-3120-3p
hsa-miR-548h-3p	hsa-miR-302c-5p
hsa-miR-548g-5p	hsa-miR-29c-3p
hsa-miR-548f-5p	hsa-miR-29b-3p
hsa-miR-548c-3p	hsa-miR-29b-2-5p
hsa-miR-548ba	hsa-miR-29a-3p
hsa-miR-548aw	hsa-miR-23c
hsa-miR-548aq-3p	hsa-miR-23b-3p
hsa-miR-548am-3p	hsa-miR-23a-3p
hsa-miR-548aj-5p	hsa-miR-22-5p
hsa-miR-548aj-3p	hsa-miR-222-3p
hsa-miR-548ai	hsa-miR-221-3p
hsa-miR-548ah-3p	hsa-miR-2054
hsa-miR-548ag	hsa-miR-205-3p
hsa-miR-548ae-3p	hsa-miR-200a-3p
hsa-miR-548ac	hsa-miR-141-3p
hsa-miR-543	hsa-miR-138-5p
hsa-miR-539-5p	hsa-miR-135b-5p
hsa-miR-527	hsa-miR-135a-5p
hsa-miR-518a-5p	hsa-miR-1305
hsa-miR-513c-3p	hsa-miR-126-5p
hsa-miR-513a-3p	hsa-miR-1207-3p
hsa-miR-5011-5p	hsa-miR-105-5p
hsa-miR-5011-3p	Target Detail
hsa-miR-498	hsa-miR-922
hsa-miR-497-3p	hsa-miR-875-3p
hsa-miR-495-3p	hsa-miR-7157-5p
hsa-miR-4795-3p	hsa-miR-6868-5p
hsa-miR-4793-5p	hsa-miR-6858-5p
hsa-miR-4784	hsa-miR-6835-3p
hsa-miR-4776-3p	hsa-miR-6766-3p
hsa-miR-4775	hsa-miR-6507-5p
hsa-miR-4742-3p	hsa-miR-632
hsa-miR-4729	hsa-miR-6131
hsa-miR-4726-5p	hsa-miR-586
hsa-miR-4709-3p	hsa-miR-585-5p
hsa-miR-4689	hsa-miR-580-5p
hsa-miR-4671-3p	hsa-miR-576-5p
hsa-miR-4668-5p	hsa-miR-5696
hsa-miR-4666a-5p	hsa-miR-559
hsa-miR-4662b	hsa-miR-5583-5p
hsa-miR-4662a-3p	hsa-miR-556-3p
hsa-miR-4647	hsa-miR-548y
hsa-miR-4528	hsa-miR-548w
hsa-miR-4517	hsa-miR-548p
hsa-miR-450b-5p	hsa-miR-548o-5p
hsa-miR-4456	hsa-miR-548h-5p
hsa-miR-4426	hsa-miR-548d-5p
hsa-miR-4418	hsa-miR-548c-5p
hsa-miR-4299	hsa-miR-548bb-5p
hsa-miR-4282	hsa-miR-548b-5p
hsa-miR-411-3p	hsa-miR-548ay-5p
hsa-miR-3977	hsa-miR-548au-5p
hsa-miR-3924	hsa-miR-548as-5p
hsa-miR-383-3p	hsa-miR-548ar-5p
hsa-miR-380-3p	hsa-miR-548aq-5p
hsa-miR-379-3p	hsa-miR-548ap-5p
hsa-miR-374c-5p	hsa-miR-548am-5p
hsa-miR-374a-5p	hsa-miR-548ak
hsa-miR-369-3p	hsa-miR-548ah-5p
hsa-miR-3682-5p	hsa-miR-548ae-5p
hsa-miR-3674	hsa-miR-548ad-5p
hsa-miR-3671	hsa-miR-548ab
hsa-miR-3662	hsa-miR-548a-5p
hsa-miR-3622b-5p	hsa-miR-526b-5p
hsa-miR-3613-3p	hsa-miR-518a-5p
hsa-miR-3606-3p	hsa-miR-514b-3p
hsa-miR-340-5p	hsa-miR-514a-3p
hsa-miR-335-3p	hsa-miR-513a-3p
hsa-miR-323a-3p	hsa-miR-508-3p
hsa-miR-3163	hsa-miR-5011-5p
hsa-miR-3156-5p	hsa-miR-5003-3p
hsa-miR-3150b-3p	hsa-miR-496
hsa-miR-3133	hsa-miR-4782-3p
hsa-miR-3121-3p	hsa-miR-4680-3p
hsa-miR-3120-3p	hsa-miR-4445-5p
hsa-miR-302c-5p	hsa-miR-4441
hsa-miR-29c-3p	hsa-miR-4422
hsa-miR-29b-3p	hsa-miR-4310
hsa-miR-29b-2-5p	hsa-miR-4288
hsa-miR-29b-1-5p	hsa-miR-3678-3p
hsa-miR-29a-3p	hsa-miR-3609
hsa-miR-23c	hsa-miR-3129-3p
hsa-miR-23b-3p	hsa-miR-26a-2-3p
hsa-miR-23a-3p	hsa-miR-26a-1-3p
hsa-miR-22-5p	hsa-miR-2681-5p
hsa-miR-224-5p	hsa-miR-219a-5p
hsa-miR-222-3p	hsa-miR-195-3p
hsa-miR-221-3p	hsa-miR-186-5p
hsa-miR-214-3p	hsa-miR-16-2-3p
hsa-miR-2054	hsa-miR-1468-3p
hsa-miR-205-3p	hsa-miR-140-3p
hsa-miR-200a-3p	hsa-miR-139-5p
hsa-miR-153-5p	hsa-miR-133a-5p
hsa-miR-142-5p	hsa-miR-1322
hsa-miR-141-3p	hsa-miR-1245b-3p
hsa-miR-138-5p	hsa-miR-12128
hsa-miR-135b-5p	hsa-miR-12122
hsa-miR-135a-5p
hsa-miR-1324
hsa-miR-130a-5p
hsa-miR-1305
hsa-miR-126-5p
hsa-miR-1244
hsa-miR-1207-3p
hsa-miR-105-5p
